# Supplementary material for: Tubular Endogenous Erythropoietin Protects Renal Function against Ischemic Reperfusion Injury
Source: Int J Mol Sci. 2024 Jan 19;25(2):1223. doi: 10.3390/ijms25021223 (PMC10816907; doi:10.3390/ijms25021223)
Supplement: Supplementary file 1 [file ijms-25-01223-s001.zip]

Archive with 1 entries (1 files):
- ijms-2764590-supplementary.pdf
